# Supplementary material for: Tunning the Zeolitic Imidazole Framework (ZIF8) through the Wet Chemical Route for the Hydrogen Evolution Reaction
Source: Nanomaterials (Basel). 2023 May 11;13(10):1610. doi: 10.3390/nano13101610 (PMC10222776; doi:10.3390/nano13101610)
Supplement: Supplementary file 1 [file nanomaterials-13-01610-s001.zip]

Archive with 1 entries (1 files):
- nanomaterials-2381291-supplementary.pdf
